# Supplementary material for: Muscle Fatigue When Riding a Motorcycle: A Case Study
Source: Int J Environ Res Public Health. 2021 Jul 21;18(15):7738. doi: 10.3390/ijerph18157738 (PMC8345341; doi:10.3390/ijerph18157738)
Supplement: Supplementary file 1 [file ijerph-18-07738-s001.zip]

Archive with 1 entries (1 files):
- ijerph-1285584-supplementary.pdf
